# Supplementary material for: Exploring Trait Trade-Offs for Fungal Decomposers in a Southern California Grassland
Source: Front Microbiol. 2021 Apr 20;12:655987. doi: 10.3389/fmicb.2021.655987 (PMC8118720; doi:10.3389/fmicb.2021.655987)
Supplement: Supplementary file 1 [file Table_1.XLSX]

## Sheet: Table S1
Table S1. List of fungal species and trait data.
Isolate #	Accession Number	Fungal species	Phylum	Order	Family	Replicate	Moisture (% WHC)	Growth yield (m g-1 microcosm-1)	CBH Activity (μmol h-1 microcosm-1)	BG Activity (μmol h-1 microcosm-1)	BX Activity (μmol h-1 microcosm-1)	NAG Activity (μmol h-1 microcosm-1)	Moisture Association Index (%)	Mass loss (%)	Hyphal length (m microcosm-1)
25	AY053440	Fusarium poae	Ascomycota	Hypocreales	Nectriaceae	1	0.04	49.3931	15.3385	153.724	7.2475	11.535	0.347094	5.54604	12.4965
25	AY053440	Fusarium poae	Ascomycota	Hypocreales	Nectriaceae	2	0.04	193.413	18.6388	197.842	8.57746	15.1032	0.347094	4.8436	42.7444
25	AY053440	Fusarium poae	Ascomycota	Hypocreales	Nectriaceae	1	0.27	101.084	34.3835	288.82	5.17467	6.84283	0.347094	6.74832	73.9933
25	AY053440	Fusarium poae	Ascomycota	Hypocreales	Nectriaceae	2	0.27	121.865	24.4318	233.682	7.15777	5.55065	0.347094	7.4751	116.259
25	AY053440	Fusarium poae	Ascomycota	Hypocreales	Nectriaceae	1	0.5	102.957	6.52279	69.0657	6.54581	5.09325	0.347094	4.2974	84.1161
25	AY053440	Fusarium poae	Ascomycota	Hypocreales	Nectriaceae	2	0.5	133.139	17.5815	169.794	8.45853	11.3344	0.347094	4.59792	122.754
27	KX806662	Fusarium fujikuroi species complex	Ascomycota	Hypocreales	Nectriaceae	1	0.04	198.207	32.895	301.42	16.0255	39.0256	0.246214	4.97411	61.4442
27	KX806662	Fusarium fujikuroi species complex	Ascomycota	Hypocreales	Nectriaceae	2	0.04	159.963	36.0195	141.751	12.1322	36.7449	0.246214	4.24506	54.5475
27	KX806662	Fusarium fujikuroi species complex	Ascomycota	Hypocreales	Nectriaceae	1	0.27	196.944	35.6138	140.154	11.9955	36.331	0.246214	5.45727	69.3243
27	KX806662	Fusarium fujikuroi species complex	Ascomycota	Hypocreales	Nectriaceae	2	0.27	78.0927	27.9343	257.396	13.995	37.1905	0.246214	4.88743	37.2502
27	KX806662	Fusarium fujikuroi species complex	Ascomycota	Hypocreales	Nectriaceae	1	0.5	111.909	16.5054	135.498	5.36426	15.0478	0.246214	4.29396	60.5429
27	KX806662	Fusarium fujikuroi species complex	Ascomycota	Hypocreales	Nectriaceae	2	0.5	24.8869	13.2504	159.519	4.28897	7.70612	0.246214	4.05622	23.7172
38	GU566269	Leptosphaerulina/Pithomyces chartarum	Ascomycota	Pleosporales	Didymellaceae	1	0.04	344.741	18.2531	135.847	7.84911	31.7913	0.179382	3.85042	67.5693
38	GU566269	Leptosphaerulina/Pithomyces chartarum	Ascomycota	Pleosporales	Didymellaceae	2	0.04	97.3677	27.5987	307.478	10.5869	21.7374	0.179382	6.20244	20.4472
38	GU566269	Leptosphaerulina/Pithomyces chartarum	Ascomycota	Pleosporales	Didymellaceae	1	0.27	23.7655	12.3408	133.149	5.77572	9.90121	0.179382	4.64728	17.2062
38	GU566269	Leptosphaerulina/Pithomyces chartarum	Ascomycota	Pleosporales	Didymellaceae	2	0.27	16.1989	16.5617	188.918	17.4734	13.4189	0.179382	4.20046	11.0477
38	GU566269	Leptosphaerulina/Pithomyces chartarum	Ascomycota	Pleosporales	Didymellaceae	1	0.5	25.4131	26.6467	318.76	12.0258	21.5626	0.179382	4.95318	14.3584
38	GU566269	Leptosphaerulina/Pithomyces chartarum	Ascomycota	Pleosporales	Didymellaceae	2	0.5	33.3046	14.2062	109.571	6.72327	43.1074	0.179382	3.94029	15.9196
49	KJ028784	Coprinellus aff xanthothrix	Basidiomycota	Agaricales	Psathyrellaceae	1	0.04	75.3516	16.3974	82.8523	5.2784	4.03918	0.209262	4.04974	17.1048
49	KJ028784	Coprinellus aff xanthothrix	Basidiomycota	Agaricales	Psathyrellaceae	2	0.04	273.389	8.26476	92.4813	4.83778	13.038	0.209262	3.61337	53.0375
49	KJ028784	Coprinellus aff xanthothrix	Basidiomycota	Agaricales	Psathyrellaceae	1	0.27	131.547	46.5203	314.449	32.0047	143.383	0.209262	5.0567	61.3008
49	KJ028784	Coprinellus aff xanthothrix	Basidiomycota	Agaricales	Psathyrellaceae	2	0.27	38.9188	29.1887	253.713	10.8452	10.6788	0.209262	3.58932	27.282
49	KJ028784	Coprinellus aff xanthothrix	Basidiomycota	Agaricales	Psathyrellaceae	1	0.5	15.8611	20.9487	216.874	10.0066	12.3697	0.209262	4.33432	9.50078
49	KJ028784	Coprinellus aff xanthothrix	Basidiomycota	Agaricales	Psathyrellaceae	2	0.5	17.2899	18.2424	160.504	8.56949	11.1461	0.209262	5.61181	12.8291
52	KJ028784	Coprinellus aff xanthothrix	Basidiomycota	Agaricales	Psathyrellaceae	1	0.04	842.668	12.1695	128.445	6.19073	10.6797	0.194515	7.40342	209.824
52	KJ028784	Coprinellus aff xanthothrix	Basidiomycota	Agaricales	Psathyrellaceae	2	0.04	705.038	36.1714	142.348	12.1834	36.8998	0.194515	4.2274	157.224
52	KJ028784	Coprinellus aff xanthothrix	Basidiomycota	Agaricales	Psathyrellaceae	1	0.27	108.961	18.9942	205.469	8.88908	13.128	0.194515	5.2089	69.8441
52	KJ028784	Coprinellus aff xanthothrix	Basidiomycota	Agaricales	Psathyrellaceae	2	0.27	64.8204	14.2943	137.565	14.096	136.494	0.194515	4.42188	44.013
52	KJ028784	Coprinellus aff xanthothrix	Basidiomycota	Agaricales	Psathyrellaceae	1	0.5	78.8282	21.1384	212.908	11.5004	24.3112	0.194515	5.05872	61.6437
52	KJ028784	Coprinellus aff xanthothrix	Basidiomycota	Agaricales	Psathyrellaceae	2	0.5	163.331	22.6487	247.778	12.0984	16.0165	0.194515	4.11623	95.8752
56	KY764897	Trichoderma koningii	Ascomycota	Hypocreales	Hypocreaceae	1	0.04	104.683	30.5793	153.057	8.03254	79.0722	0.338144	16.0334	20.5179
56	KY764897	Trichoderma koningii	Ascomycota	Hypocreales	Hypocreaceae	2	0.04	61.0192	38.9067	153.113	13.1047	39.6902	0.338144	20.9086	11.2886
56	KY764897	Trichoderma koningii	Ascomycota	Hypocreales	Hypocreaceae	1	0.27	12.2204	5.29294	71.6473	7.47812	3.33941	0.338144	7.71161	4.90036
56	KY764897	Trichoderma koningii	Ascomycota	Hypocreales	Hypocreaceae	2	0.27	60.3993	15.939	206.593	9.60355	28.9517	0.338144	10.4564	27.9649
56	KY764897	Trichoderma koningii	Ascomycota	Hypocreales	Hypocreaceae	1	0.5	81.6703	5.8585	59.563	7.00798	27.6749	0.338144	15.855	37.3233
56	KY764897	Trichoderma koningii	Ascomycota	Hypocreales	Hypocreaceae	2	0.5	63.9375	13.4692	122.719	11.6571	110.025	0.338144	14.9263	35.1017
68	KT192276	Fusarium fujikuroi species complex	Ascomycota	Hypocreales	Nectriaceae	1	0.04	69.2796	33.616	229.395	8.37663	59.1988	0.347885	10.205	12.1932
68	KT192276	Fusarium fujikuroi species complex	Ascomycota	Hypocreales	Nectriaceae	2	0.04	31.9073	26.4811	220.419	12.6972	63.2312	0.347885	15.3636	9.02978
68	KT192276	Fusarium fujikuroi species complex	Ascomycota	Hypocreales	Nectriaceae	1	0.27	47.2689	42.4347	166.997	14.293	43.2893	0.347885	14.029	24.5798
68	KT192276	Fusarium fujikuroi species complex	Ascomycota	Hypocreales	Nectriaceae	2	0.27	32.5765	90.4856	310.959	14.5765	75.8354	0.347885	14.8815	24.3021
68	KT192276	Fusarium fujikuroi species complex	Ascomycota	Hypocreales	Nectriaceae	1	0.5	72.6433	11.7831	88.4102	10.1782	78.3744	0.347885	8.78861	33.7791
68	KT192276	Fusarium fujikuroi species complex	Ascomycota	Hypocreales	Nectriaceae	2	0.5	53.6134	13.3457	44.8623	8.05512	44.1274	0.347885	10.1373	34.2054
104	KU645986	Sarocladium implicatum	Ascomycota	Hypocreales	Incertae sedis	1	0.04	69.9439	58.2437	319.854	18.7996	56.4342	0.321721	11.4013	14.8281
104	KU645986	Sarocladium implicatum	Ascomycota	Hypocreales	Incertae sedis	2	0.04	124.318	28.5707	185.157	8.07695	25.0399	0.321721	16.3499	23.869
104	KU645986	Sarocladium implicatum	Ascomycota	Hypocreales	Incertae sedis	1	0.27	24.4985	30.3307	86.5248	6.58131	30.9775	0.321721	10.9825	12.2738
104	KU645986	Sarocladium implicatum	Ascomycota	Hypocreales	Incertae sedis	2	0.27	28.6864	43.7226	180.591	70.4156	133.621	0.321721	13.5337	17.7282
104	KU645986	Sarocladium implicatum	Ascomycota	Hypocreales	Incertae sedis	1	0.5	29.4601	10.668	48.2874	5.04627	39.4082	0.321721	12.7403	16.6744
104	KU645986	Sarocladium implicatum	Ascomycota	Hypocreales	Incertae sedis	2	0.5	111.722	29.6582	257.37	36.3955	142.827	0.321721	14.4754	53.1797
108	KX067796	Cladosporium cladosporioides	Ascomycota	Capnodiales	Cladosporiaceae/Davidiellaceae	1	0.04	82.5306	141.434	695.546	33.9884	250.994	0.271864	11.5213	18.6519
108	KX067796	Cladosporium cladosporioides	Ascomycota	Capnodiales	Cladosporiaceae/Davidiellaceae	2	0.04	244.723	40.6081	288.602	32.188	17.0462	0.271864	10.9562	44.0502
108	KX067796	Cladosporium cladosporioides	Ascomycota	Capnodiales	Cladosporiaceae/Davidiellaceae	1	0.27	21.9735	33.7577	243.315	9.9837	35.1353	0.271864	11.2781	12.7886
108	KX067796	Cladosporium cladosporioides	Ascomycota	Capnodiales	Cladosporiaceae/Davidiellaceae	2	0.27	65.1823	83.5554	393.762	18.2219	59.8259	0.271864	17.2681	43.0855
108	KX067796	Cladosporium cladosporioides	Ascomycota	Capnodiales	Cladosporiaceae/Davidiellaceae	1	0.5	48.1686	44.3966	212.28	10.7832	230.972	0.271864	13.0817	36.8972
108	KX067796	Cladosporium cladosporioides	Ascomycota	Capnodiales	Cladosporiaceae/Davidiellaceae	2	0.5	45.9362	103.983	476.19	22.0869	60.2714	0.271864	11.4383	27.2861
115	KJ028784	Coprinellus aff xanthothrix	Basidiomycota	Agaricales	Psathyrellaceae	1	0.04	211.702	101.487	448.169	168.903	55.437	0.231408	13.7665	39.1648
115	KJ028784	Coprinellus aff xanthothrix	Basidiomycota	Agaricales	Psathyrellaceae	2	0.04	139.405	5.3252	58.3975	19.9773	3.62803	0.231408	12.7892	23.0018
115	KJ028784	Coprinellus aff xanthothrix	Basidiomycota	Agaricales	Psathyrellaceae	1	0.27	113.74	4.73844	45.4972	1.43669	14.8788	0.231408	17.6254	59.8272
115	KJ028784	Coprinellus aff xanthothrix	Basidiomycota	Agaricales	Psathyrellaceae	2	0.27	164.185	7.00419	36.7172	11.857	6.35203	0.231408	11.3461	82.0926
115	KJ028784	Coprinellus aff xanthothrix	Basidiomycota	Agaricales	Psathyrellaceae	1	0.5	19.2685	94.1644	536.065	24.1277	127.128	0.231408	11.263	10.4436
115	KJ028784	Coprinellus aff xanthothrix	Basidiomycota	Agaricales	Psathyrellaceae	2	0.5	18.3475	54.8662	190.849	12.6496	43.231	0.231408	18.5672	13.4671
121	KY315929	Alternaria tenuissima	Ascomycota	Pleosporales	Pleosporaceae	1	0.04	81.715	54.8683	357.27	28.4327	222.476	0.272128	17.8845	18.8762
121	KY315929	Alternaria tenuissima	Ascomycota	Pleosporales	Pleosporaceae	2	0.04	184.049	20.3941	164.844	6.58851	67.0272	0.272128	20.2032	30.184
121	KY315929	Alternaria tenuissima	Ascomycota	Pleosporales	Pleosporaceae	1	0.27	46.6207	8.73817	167.254	8.2156	17.9345	0.272128	11.8499	24.0096
121	KY315929	Alternaria tenuissima	Ascomycota	Pleosporales	Pleosporaceae	2	0.27	23.1564	0.092139	0.767886	0.845737	1.55611	0.272128	20.845	18.2704
121	KY315929	Alternaria tenuissima	Ascomycota	Pleosporales	Pleosporaceae	1	0.5	40.8476	5.89072	9.82565	4.09681	31.7266	0.272128	12.3706	21.5267
121	KY315929	Alternaria tenuissima	Ascomycota	Pleosporales	Pleosporaceae	2	0.5	58.627	16.9418	194.163	10.5614	80.6331	0.272128	10.4804	28.8445
123	MF168401	Alternaria alternata	Ascomycota	Pleosporales	Pleosporaceae	1	0.04	132.783	17.1805	193.894	11.229	66.8822	0.218383	13.1176	26.291
123	MF168401	Alternaria alternata	Ascomycota	Pleosporales	Pleosporaceae	2	0.04	461.792	17.0196	165.046	6.11909	53.6685	0.218383	16.2622	118.219
123	MF168401	Alternaria alternata	Ascomycota	Pleosporales	Pleosporaceae	1	0.27	52.8789	57.9497	228.055	19.5188	59.1167	0.218383	17.1115	31.5687
123	MF168401	Alternaria alternata	Ascomycota	Pleosporales	Pleosporaceae	2	0.27	86.4177	95.3388	460.924	26.6502	108.085	0.218383	12.8523	45.1101
123	MF168401	Alternaria alternata	Ascomycota	Pleosporales	Pleosporaceae	1	0.5	61.4344	5.71379	111.897	3.73446	31.3364	0.218383	10.004	45.5229
123	MF168401	Alternaria alternata	Ascomycota	Pleosporales	Pleosporaceae	2	0.5	46.8597	32.1967	6.59473	163.297	4.20453	0.218383	12.0179	31.9583
135	KX806662	Fusarium fujikuroi species complex	Ascomycota	Hypocreales	Nectriaceae	1	0.04	48.2954	11.6288	100.134	3.86771	26.8729	0.358227	10.1933	16.3238
135	KX806662	Fusarium fujikuroi species complex	Ascomycota	Hypocreales	Nectriaceae	2	0.04	84.4964	1.66069	13.6192	10.9163	54.3253	0.358227	13.9745	16.3078
135	KX806662	Fusarium fujikuroi species complex	Ascomycota	Hypocreales	Nectriaceae	1	0.27	20.5734	13.7553	166.69	6.61977	56.7788	0.358227	12.3925	12.9201
135	KX806662	Fusarium fujikuroi species complex	Ascomycota	Hypocreales	Nectriaceae	2	0.27	24.8274	19.5974	149.727	7.2123	41.3434	0.358227	10.4157	14.4992
135	KX806662	Fusarium fujikuroi species complex	Ascomycota	Hypocreales	Nectriaceae	1	0.5	36.3661	15.2654	102.332	10.6207	154.074	0.358227	16.7882	18.9468
135	KX806662	Fusarium fujikuroi species complex	Ascomycota	Hypocreales	Nectriaceae	2	0.5	104.944	62.5759	246.261	21.077	63.8361	0.358227	13.0107	71.362
136	KU375681	Sarocladium aff subulatum	Ascomycota	Hypocreales	Incertae sedis	1	0.04	125.567	26.6505	252.361	12.6395	68.1517	0.319972	11.8599	29.8848
136	KU375681	Sarocladium aff subulatum	Ascomycota	Hypocreales	Incertae sedis	2	0.04	388.886	23.3067	186.93	14.05	195.619	0.319972	16.0516	78.5549
136	KU375681	Sarocladium aff subulatum	Ascomycota	Hypocreales	Incertae sedis	1	0.27	45.7146	24.4534	17.3452	12.8459	35.3753	0.319972	11.5363	36.8003
136	KU375681	Sarocladium aff subulatum	Ascomycota	Hypocreales	Incertae sedis	2	0.27	28.6237	13.3976	121.217	5.40959	24.4168	0.319972	10.7852	14.8271
136	KU375681	Sarocladium aff subulatum	Ascomycota	Hypocreales	Incertae sedis	1	0.5	156.518	43.1793	254.589	16.3608	91.1318	0.319972	16.2306	128.501
136	KU375681	Sarocladium aff subulatum	Ascomycota	Hypocreales	Incertae sedis	2	0.5	83.4172	44.7474	261.857	21.0736	399.488	0.319972	14.9263	54.4714
137	KR094465	Alternaria/Lewia infectoria	Ascomycota	Pleosporales	Pleosporaceae	1	0.04	120.493	11.8998	106.854	43.1394	4.97853	0.352362	11.4027	27.834
137	KR094465	Alternaria/Lewia infectoria	Ascomycota	Pleosporales	Pleosporaceae	2	0.04	117.129	15.9514	171.478	7.76109	68.01	0.352362	14.8826	22.0203
137	KR094465	Alternaria/Lewia infectoria	Ascomycota	Pleosporales	Pleosporaceae	1	0.27	130.9	9.39412	82.0429	28.1214	18.1345	0.352362	17.9972	67.2824
137	KR094465	Alternaria/Lewia infectoria	Ascomycota	Pleosporales	Pleosporaceae	2	0.27	15.1793	14.9927	127.23	5.17131	98.5707	0.352362	14.3059	12.8569
137	KR094465	Alternaria/Lewia infectoria	Ascomycota	Pleosporales	Pleosporaceae	1	0.5	69.8727	33.6905	266.851	75.6359	118.191	0.352362	16.4814	52.5443
137	KR094465	Alternaria/Lewia infectoria	Ascomycota	Pleosporales	Pleosporaceae	2	0.5	213.655	16.0383	165.16	4.16829	34.4001	0.352362	10.0139	97.6403

## Sheet: Table S2
Table S2. Taxonomic variation of traits. Significant P-values in bold.
Taxonomic rank	Moisture association index	Fungal yield	Cellobiohydrolase activity	β-glucosidase activity	β-xylosidase activity	N-acetyl-β-D-glucosaminidase activity
Phylum	F = 41.437	F = 0.734	F = 4.104	F = 3.330	F = 0.113	F = 2.036
	P < 0.001	P = 0.398	P = 0.051	P = 0.077	P = 0.738	P = 0.163
Class	F = 4.047	F = 0.172	F = 3.594	F = 4.083	F = 0.000	F = 4.277
	P = 0.052	P = 0.681	P = 0.067	P = 0.051	P = 0.983	P = 0.047
Order	F = 0.071	F = 0.226	F = 1.279	F = 1.661	F = 0.035	F = 0.020
	P = 0.792	P = 0.638	P = 0.266	P = 0.206	P = 0.853	P = 0.889
Family	F = 6.324	F = 0.465	F = 2.881	F = 4.795	F = 0.993	F = 0.687
	P = 0.005	P = 0.632	P = 0.070	P = 0.015	P = 0.381	P = 0.510
